# Supplementary material for: Chemical Mixtures in the EU Population: Composition and Potential Risks
Source: Int J Environ Res Public Health. 2022 May 18;19(10):6121. doi: 10.3390/ijerph19106121 (PMC9141134; doi:10.3390/ijerph19106121)
Supplement: Supplementary file 1 [file ijerph-19-06121-s001.zip]

Archive with 1 entries (1 files):
- ijerph-1692960-supplementary.pdf
